# Supplementary material for: Quality Characteristics of Reduced-Fat Emulsified Sausages Made with Yeast Mannoprotein Enzymatically Prepared with a β-1,6-glucanase
Source: Foods. 2023 Jun 26;12(13):2486. doi: 10.3390/foods12132486 (PMC10341360; doi:10.3390/foods12132486)
Supplement: Supplementary file 1 [file foods-12-02486-s001.zip]

Archive with 1 entries (1 files):
- foods-2436960-supplementary.pdf
